# Supplementary material for: Dissection of pyroptosis-related prognostic signature and CASP6-mediated regulation in pancreatic adenocarcinoma: new sights to clinical decision-making
Source: Apoptosis. 2023 Mar 7;28(5-6):769–82. doi: 10.1007/s10495-023-01823-7 (PMC10232623; doi:10.1007/s10495-023-01823-7)
Supplement: Supplementary file 4 — Supplementary file4 (XLSX 11 kb) [file 10495_2023_1823_MOESM4_ESM.xlsx]

## Sheet: Sheet1
Table S2 The mRNA-miRNA pairs predicted by TarBase V.8 database
mRNA	miRNA
CASP4	hsa-let-7d-5p
CASP4	hsa-miR-143-3p
CASP4	hsa-miR-153-3p
CASP4	hsa-miR-193a-5p
CASP4	hsa-miR-2682-5p
CASP4	hsa-miR-30a-5p
CASP4	hsa-miR-30b-5p
CASP4	hsa-miR-30c-5p
CASP4	hsa-miR-30d-5p
CASP4	hsa-miR-30e-5p
CASP4	hsa-miR-3689a-5p
CASP4	hsa-miR-3689b-5p
CASP4	hsa-miR-3689e
CASP4	hsa-miR-3689f
CASP4	hsa-miR-573
CASP4	hsa-miR-629-5p
CASP4	hsa-miR-671-5p
CASP4	hsa-miR-877-3p
CASP4	hsa-miR-26b-5p
CASP4	hsa-miR-1-3p
CASP4	hsa-miR-122-5p
CASP4	hsa-miR-103a-3p
CASP4	hsa-miR-23b-3p
CASP4	hsa-miR-129-2-3p
CASP4	hsa-miR-210-3p
CASP4	hsa-miR-452-5p
CASP4	hsa-miR-374a-5p
CASP4	hsa-miR-148b-3p
CASP4	hsa-miR-133a-3p
CASP6	hsa-let-7a-5p
CASP6	hsa-let-7c-5p
CASP6	hsa-let-7f-5p
CASP6	hsa-let-7g-5p
CASP6	hsa-let-7i-5p
CASP6	hsa-miR-34a-5p
CASP6	hsa-miR-98-5p
CASP6	hsa-miR-124-3p
CASP6	hsa-miR-1-3p
CASP6	hsa-miR-16-5p
CASP6	hsa-miR-145-5p
CASP6	hsa-miR-200b-3p
CASP8	hsa-miR-106b-5p
CASP8	hsa-miR-142-3p
CASP8	hsa-miR-17-5p
CASP8	hsa-miR-20a-5p
CASP8	hsa-miR-301a-3p
CASP8	hsa-miR-128-3p
CASP8	hsa-miR-142-5p
CASP8	hsa-miR-27a-3p
CASP8	hsa-miR-27b-3p
CASP8	hsa-miR-29a-3p
CASP8	hsa-miR-29b-3p
CASP8	hsa-miR-29c-3p
CASP8	hsa-miR-338-3p
CASP8	hsa-miR-374a-5p
CASP8	hsa-miR-423-5p
CASP8	hsa-miR-522-5p
CASP8	hsa-miR-545-3p
CASP8	hsa-miR-590-3p
CASP8	hsa-miR-7-5p
CASP8	hsa-miR-93-5p
CASP8	hsa-miR-155-5p
CASP8	hsa-miR-26b-5p
CASP8	hsa-miR-129-2-3p
CASP8	hsa-miR-146a-5p
CASP8	hsa-miR-16-5p
CASP8	hsa-miR-449a
CASP8	hsa-miR-449b-5p
IL18	hsa-miR-301a-3p
IL18	hsa-miR-1-3p
IL18	hsa-miR-124-3p
IL18	hsa-miR-191-5p
IL18	hsa-miR-155-5p
IL18	hsa-miR-27a-3p
IL18	hsa-let-7a-5p
IL18	hsa-miR-103a-3p
IL18	hsa-let-7b-5p
IL18	hsa-miR-146a-5p
IL18	hsa-miR-147a
IL18	hsa-miR-200c-3p
IL18	hsa-miR-210-3p
IL18	hsa-miR-224-5p
IL18	hsa-miR-429
IL18	hsa-miR-517a-3p
IL18	hsa-miR-374a-5p
PYCARD	hsa-miR-124-3p
PYCARD	hsa-miR-146a-5p
PYCARD	hsa-miR-191-5p
PYCARD	hsa-miR-20a-5p
PYCARD	hsa-miR-210-3p
PYCARD	hsa-miR-26a-5p
PYCARD	hsa-miR-27a-3p
PYCARD	hsa-miR-29c-3p
PYCARD	hsa-miR-374a-5p
