# Supplementary material for: Dissection of pyroptosis-related prognostic signature and CASP6-mediated regulation in pancreatic adenocarcinoma: new sights to clinical decision-making
Source: Apoptosis. 2023 Mar 7;28(5-6):769–82. doi: 10.1007/s10495-023-01823-7 (PMC10232623; doi:10.1007/s10495-023-01823-7)
Supplement: Supplementary file 5 — Supplementary file5 (XLSX 11 kb) [file 10495_2023_1823_MOESM5_ESM.xlsx]

## Sheet: Sheet1
Table S3 The miRNA-lncRNA pairs predicted by miRNet database
miRNA	lncRNA
hsa-mir-16-5p	LINC01128
hsa-mir-16-5p	TNFRSF14-AS1
hsa-mir-16-5p	SNHG12
hsa-mir-16-5p	SLFNL1-AS1
hsa-mir-16-5p	ERI3-IT1
hsa-mir-16-5p	RASAL2-AS1
hsa-mir-16-5p	MIR29B2CHG
hsa-mir-16-5p	LINC01703
hsa-mir-16-5p	PCBP1-AS1
hsa-mir-16-5p	PAX8-AS1
hsa-mir-16-5p	TEX41
hsa-mir-16-5p	LINC02478
hsa-mir-16-5p	CERS6-AS1
hsa-mir-16-5p	TTN-AS1
hsa-mir-16-5p	THUMPD3-AS1
hsa-mir-16-5p	LINC00852
hsa-mir-16-5p	FGD5-AS1
hsa-mir-16-5p	LINC02035
hsa-mir-16-5p	MBNL1-AS1
hsa-mir-16-5p	DLG1-AS1
hsa-mir-16-5p	AFAP1-AS1
hsa-mir-16-5p	UBA6-AS1
hsa-mir-16-5p	LINC02434
hsa-mir-16-5p	SLC9A3-AS1
hsa-mir-16-5p	BASP1-AS1
hsa-mir-16-5p	EPB41L4A-AS1
hsa-mir-16-5p	LINC01184
hsa-mir-16-5p	HCG18
hsa-mir-16-5p	HCG17
hsa-mir-16-5p	TRAF3IP2-AS1
hsa-mir-16-5p	LINC00473
hsa-mir-16-5p	TRG-AS1
hsa-mir-16-5p	DLX6-AS1
hsa-mir-16-5p	STAG3L5P-PVRIG2P-PILRB
hsa-mir-16-5p	EXTL3-AS1
hsa-mir-16-5p	CASC9
hsa-mir-16-5p	AZIN1-AS1
hsa-mir-16-5p	RNF139-AS1
hsa-mir-16-5p	PVT1
hsa-mir-16-5p	CDKN2B-AS1
hsa-mir-16-5p	STX17-AS1
hsa-mir-16-5p	GSN-AS1
hsa-mir-16-5p	MIR600HG
hsa-mir-16-5p	SLC25A25-AS1
hsa-mir-16-5p	C9orf163
hsa-mir-16-5p	LINC00707
hsa-mir-16-5p	PROSER2-AS1
hsa-mir-16-5p	LINC00843
hsa-mir-16-5p	BMS1P4
hsa-mir-16-5p	ZSWIM8-AS1
hsa-mir-16-5p	ZMIZ1-AS1
hsa-mir-16-5p	NUTM2B-AS1
hsa-mir-16-5p	NUTM2A-AS1
hsa-mir-16-5p	KCNQ1OT1
hsa-mir-16-5p	SNHG1
hsa-mir-16-5p	NEAT1
hsa-mir-16-5p	C1RL-AS1
hsa-mir-16-5p	HOXC-AS3
hsa-mir-16-5p	AGAP2-AS1
hsa-mir-16-5p	HELLPAR
hsa-mir-16-5p	LINC00943
hsa-mir-16-5p	TMEM132D-AS1
hsa-mir-16-5p	ATXN8OS
hsa-mir-16-5p	LINC00641
hsa-mir-16-5p	G2E3-AS1
hsa-mir-16-5p	SLC25A21-AS1
hsa-mir-16-5p	LINC00639
hsa-mir-16-5p	PSMA3-AS1
hsa-mir-16-5p	ACTN1-AS1
hsa-mir-16-5p	MEG3
hsa-mir-16-5p	MEG8
hsa-mir-16-5p	LINC00638
hsa-mir-16-5p	FAM30A
hsa-mir-16-5p	ARHGAP11B
hsa-mir-16-5p	GABPB1-AS1
hsa-mir-16-5p	IQCH-AS1
hsa-mir-16-5p	LINC01578
hsa-mir-16-5p	ERVK13-1
hsa-mir-16-5p	ZNF213-AS1
hsa-mir-16-5p	SLX1B-SULT1A4
hsa-mir-16-5p	LINC02128
hsa-mir-16-5p	LINC00922
hsa-mir-16-5p	LINC01572
hsa-mir-16-5p	FENDRR
hsa-mir-16-5p	MIR497HG
hsa-mir-16-5p	LINC00324
hsa-mir-16-5p	TBX2-AS1
hsa-mir-16-5p	SNHG25
hsa-mir-16-5p	SOX9-AS1
hsa-mir-16-5p	LINC00511
hsa-mir-16-5p	SNHG16
hsa-mir-16-5p	TNRC6C-AS1
hsa-mir-16-5p	PARD6G-AS1
hsa-mir-16-5p	LINC00662
hsa-mir-16-5p	SCGB1B2P
hsa-mir-16-5p	TMEM147-AS1
hsa-mir-16-5p	LINC00665
hsa-mir-16-5p	LIPE-AS1
hsa-mir-16-5p	MZF1-AS1
hsa-mir-16-5p	SMIM25
hsa-mir-16-5p	LINC00649
hsa-mir-16-5p	TRPM2-AS
hsa-mir-16-5p	TSPEAR-AS2
hsa-mir-16-5p	LINC01547
hsa-mir-16-5p	MCM3AP-AS1
hsa-mir-16-5p	TUG1
hsa-mir-16-5p	FAM239A
hsa-mir-16-5p	FAM239B
hsa-mir-16-5p	XIST
hsa-mir-16-5p	ARMCX5-GPRASP2
hsa-mir-16-5p	MIR503HG
hsa-mir-16-5p	LINC00894
hsa-mir-26a-5p	GAS5
hsa-mir-26a-5p	MIR181A1HG
hsa-mir-26a-5p	LINC01703
hsa-mir-26a-5p	THUMPD3-AS1
hsa-mir-26a-5p	SH3BP5-AS1
hsa-mir-26a-5p	DENND6A-DT
hsa-mir-26a-5p	PSMD6-AS2
hsa-mir-26a-5p	NNT-AS1
hsa-mir-26a-5p	LINC00847
hsa-mir-26a-5p	HCG11
hsa-mir-26a-5p	LINC00240
hsa-mir-26a-5p	SNHG5
hsa-mir-26a-5p	LINC00997
hsa-mir-26a-5p	TRG-AS1
hsa-mir-26a-5p	LINC00174
hsa-mir-26a-5p	DLX6-AS1
hsa-mir-26a-5p	LINC-PINT
hsa-mir-26a-5p	SNHG6
hsa-mir-26a-5p	MSC-AS1
hsa-mir-26a-5p	LINC01111
hsa-mir-26a-5p	EBLN3P
hsa-mir-26a-5p	ENTPD1-AS1
hsa-mir-26a-5p	RPARP-AS1
hsa-mir-26a-5p	KCNQ1OT1
hsa-mir-26a-5p	NEAT1
hsa-mir-26a-5p	MALAT1
hsa-mir-26a-5p	LINC00937
hsa-mir-26a-5p	SNHG14
hsa-mir-26a-5p	OIP5-AS1
hsa-mir-26a-5p	GABPB1-AS1
hsa-mir-26a-5p	WASIR2
hsa-mir-26a-5p	MMP25-AS1
hsa-mir-26a-5p	RRN3P2
hsa-mir-26a-5p	ARHGAP27P1-BPTFP1-KPNA2P3
hsa-mir-26a-5p	DLGAP1-AS1
hsa-mir-26a-5p	DLGAP1-AS5
hsa-mir-26a-5p	ZNF561-AS1
hsa-mir-26a-5p	LINC00665
hsa-mir-26a-5p	NORAD
hsa-mir-26a-5p	LINC00205
hsa-mir-26a-5p	DUXAP8
hsa-mir-26a-5p	MIATNB
hsa-mir-26a-5p	TUG1
